# Supplementary material for: ﻿Artemisiacalcicola (Asteraceae, Anthemideae), a new species from karst region in Guizhou, southwestern China
Source: PhytoKeys. 2022 Nov 16;213:161–7. doi: 10.3897/phytokeys.213.96203 (PMC9836503; doi:10.3897/phytokeys.213.96203)
Supplement: XML Treatment for Artemisia calcicola [file phytokeys.213.96203-treatment1.xml]

<!DOCTYPE tp:taxon-treatment
  PUBLIC "-//TaxonX//DTD Taxonomic Treatment Publishing DTD v0 20100105//EN" "tax-treatment-NSO.dtd">
<tp:taxon-treatment xmlns:tp="http://www.plazi.org/taxpub"><tp:treatment-meta><kwd-group><label>Taxon classification</label><kwd>
              <named-content content-type="kingdom">Plantae</named-content>
            </kwd><kwd>
              <named-content content-type="order">Asterales</named-content>
            </kwd><kwd>
              <named-content content-type="family">Asteraceae</named-content>
            </kwd></kwd-group><mixed-citation publication-type="journal"><person-group><name><surname>Li</surname><given-names>Cheng-Sheng</given-names></name><name><surname>Chi</surname><given-names>Xiao-Rui</given-names></name><name><surname>Guo</surname><given-names>Xin-Qiang</given-names></name><name><surname>Wang</surname><given-names>Long</given-names></name></person-group><article-title>﻿<italic><tp:taxon-name><tp:taxon-name-part taxon-name-part-type="genus" reg="Artemisia">Artemisia</tp:taxon-name-part><tp:taxon-name-part taxon-name-part-type="species" reg="calcicola">calcicola</tp:taxon-name-part></tp:taxon-name></italic> (<tp:taxon-name><tp:taxon-name-part taxon-name-part-type="family">Asteraceae</tp:taxon-name-part></tp:taxon-name>, <tp:taxon-name><tp:taxon-name-part taxon-name-part-type="tribe">Anthemideae</tp:taxon-name-part></tp:taxon-name>), a new species from karst region in Guizhou, southwestern China</article-title><source>PhytoKeys</source><day>16</day><month>11</month><year>2022</year><volume>213</volume><fpage>161</fpage><lpage>167</lpage><pub-id pub-id-type="doi">10.3897/phytokeys.213.96203</pub-id></mixed-citation></tp:treatment-meta><tp:nomenclature><label>﻿</label><tp:taxon-name>
            <object-id xmlns:xlink="http://www.w3.org/1999/xlink" content-type="arpha" xlink:type="simple">47EE5355-CA6A-5A07-B465-D2DB84C45AE5</object-id>
            <tp:taxon-name-part taxon-name-part-type="genus" reg="Artemisia">Artemisia</tp:taxon-name-part>
            <tp:taxon-name-part taxon-name-part-type="species" reg="calcicola">calcicola</tp:taxon-name-part>
            <object-id xmlns:xlink="http://www.w3.org/1999/xlink" content-type="ipni" xlink:type="simple">urn:lsid:ipni.org:names:77308334-1</object-id>
          </tp:taxon-name><tp:taxon-authority>X.Q.Guo &amp; L.Wang</tp:taxon-authority><tp:taxon-status xmlns:xlink="http://www.w3.org/1999/xlink" xlink:type="simple">sp. nov.</tp:taxon-status><xref ref-type="fig" rid="F1">Figs 1</xref><xref ref-type="fig" rid="F2">, 2</xref></tp:nomenclature><tp:treatment-sec sec-type="diagnosis" id="SECID0EUNAC"><title>Diagnosis.</title><p><italic><tp:taxon-name><tp:taxon-name-part taxon-name-part-type="genus" reg="Artemisia">Artemisia</tp:taxon-name-part><tp:taxon-name-part taxon-name-part-type="species" reg="calcicola">calcicola</tp:taxon-name-part></tp:taxon-name></italic> is distinguished within the <tp:taxon-name><tp:taxon-name-part taxon-name-part-type="genus" reg="Artemisia">A.</tp:taxon-name-part><tp:taxon-name-part taxon-name-part-type="infraspecific-rank">subg.</tp:taxon-name-part><tp:taxon-name-part taxon-name-part-type="subgenus" reg="Artemisia">Artemisia</tp:taxon-name-part></tp:taxon-name> in having (2- or) 3-pinnatipartite leaves and narrowly ellipsoid involucres 0.9–1.3 mm in diameter. Within this subgenus, it is merely superficially similar to <italic><tp:taxon-name><tp:taxon-name-part taxon-name-part-type="genus" reg="Artemisia">A.</tp:taxon-name-part><tp:taxon-name-part taxon-name-part-type="species" reg="annua">annua</tp:taxon-name-part></tp:taxon-name></italic> in having (2- or) 3-pinnatipartite stem leaves, ovate-acuminate or ovate, entire or (1- or) 2-toothed leaf lobules, and a narrow to broad panicle-like synflorescence, but differs by being perennial and by having arachnoid-tomentose stems and leaves and narrowly ellipsoid involucres 0.9–1.3 mm in diameter (a detailed morphological comparison between the two species is given in Table <xref ref-type="table" rid="T1">1</xref>).</p></tp:treatment-sec><tp:treatment-sec sec-type="material" id="SECID0EBPAC"><title>Type.</title><p>China. Guizhou: Shibing, Yuntai Shan, <named-content xmlns:xlink="http://www.w3.org/1999/xlink" content-type="dwc:verbatimCoordinates" xlink:type="simple"><named-content content-type="geo-json" specific-use="{&#34;type&#34;:&#34;Point&#34;,&#34;coordinates&#34;:[108.100000,27.100000]}" id="NCID0EKPAC" xlink:type="simple">27°06'N, 108°06'E</named-content></named-content>, calcareous cliffs, 873 m a.s.l., 12 October 2021 (fl.), <italic>Long Wang &amp; Cheng-Sheng Li 4521</italic> (holotype: IBSC; isotypes: IBSC, PE). Fig. <xref ref-type="fig" rid="F2">2</xref>.</p><fig id="F2" position="float" orientation="portrait"><object-id xmlns:xlink="http://www.w3.org/1999/xlink" content-type="doi" xlink:type="simple">10.3897/phytokeys.213.96203.figure2</object-id><object-id xmlns:xlink="http://www.w3.org/1999/xlink" content-type="arpha" xlink:type="simple">12A06EF0-FEF7-5A79-932E-80492015BDFF</object-id><label>Figure 2.</label><caption><p>Holotype sheet of <italic><tp:taxon-name><tp:taxon-name-part taxon-name-part-type="genus" reg="Artemisia">Artemisia</tp:taxon-name-part><tp:taxon-name-part taxon-name-part-type="species" reg="calcicola">calcicola</tp:taxon-name-part></tp:taxon-name></italic> sp. nov.</p></caption><graphic xmlns:xlink="http://www.w3.org/1999/xlink" xlink:href="phytokeys-213-161_article-96203__-g002.jpg" position="float" orientation="portrait" xlink:type="simple" id="oo_770492.jpg"><uri content-type="original_file" xlink:type="simple">https://binary.pensoft.net/fig/770492</uri></graphic></fig></tp:treatment-sec><tp:treatment-sec sec-type="description" id="SECID0EOAAE"><title>Description.</title><p>Herbs, perennial, 40–80 (–100) cm tall. Rhizome woody, up to 0.7 cm in diameter at base. Stems arachnoid-tomentose, more or less branched, erect or ascending. Basal stem leaves usually withered at anthesis, petiolate; (2- or) 3-pinnatipartite. Middle stem leaves petiolate; petiole 1–3 cm long; leaf blade ovate or ovate-oblong, 3–7 cm long, 3–5 cm broad, light green adaxially, grayish green abaxially, arachnoid-tomentose on both surfaces, (2- or) 3-pinnatipartite; segments 3–6 pairs, elliptic or ovate-elliptic, 1–2.5 cm long, 0.5–1 cm broad; lobes 3–6 pairs on each segment, elliptic or ovate, 5–8 mm long, 3–5 mm broad, with lobules ovate-acuminate or ovate, entire or (1- or) 2-toothed. Upper stem leaves subsessile or sessile; leaf blade ovate or ovate-elliptic, 3–5 cm long, 3–4 cm broad, (2- or) 3-pinnatipartite, arachnoid-tomentose on both sides; segments 3–7 pairs, elliptic or ovate, 1–2 cm long, 0.5–1.5 cm broad; lobes 3–5 pairs on each segment, elliptic or ovate, 0.5–1 cm long, 3–5 mm broad, with lobules ovate-acuminate or ovate, entire or (1- or) 2-toothed. Uppermost stem leaves subsessile; leaf blade ovate or ovate-elliptic, 1.5–2 cm long, 1.5–2 cm broad, (2- or) 3-pinnatipartite, arachnoid-tomentose on both sides; segments 3–6 pairs, elliptic or ovate, 0.5–1 cm long, 0.5–1 cm broad; lobes 2–4 pairs on each segment, ovate, with lobules ovate-acuminate or ovate, apex mucronate, entire or (1- or) 2-toothed. Synflorescence a narrow or broad panicle. Capitula sessile or subsessile, usually 3–7 clustered together. Involucres narrowly ellipsoid, 1.8–2.2 mm high, 0.9–1.3 mm in diameter. Phyllaries 3–4 rows, abaxially sparsely arachnoid-pubescent (outermost row) to glabrous (inner rows), obovate, ovate-oblong to elliptic, green when fresh, margin membranous. Receptacle glabrous. Marginal female florets 4–6, ca. 2 mm long, fertile; corolla tubular, 0.7–1 mm long, apex 2-toothed; style exserted. Disk florets 7–9, ca. 2 mm long, bisexual, fertile; corolla creamy yellow, 0.8–1 mm long, apex 5-toothed. Achenes cylindrical. Pappus absent.</p></tp:treatment-sec><tp:treatment-sec sec-type="distribution" id="SECID0ETAAE"><title>Distribution and habitat.</title><p><italic><tp:taxon-name><tp:taxon-name-part taxon-name-part-type="genus" reg="Artemisia">Artemisia</tp:taxon-name-part><tp:taxon-name-part taxon-name-part-type="species" reg="calcicola">calcicola</tp:taxon-name-part></tp:taxon-name></italic> is currently known only from the type locality, i.e. Yuntai Shan in Shibing, Guizhou, southwestern China (Fig. <xref ref-type="fig" rid="F3">3</xref>). It grows on calcareous cliffs at an altitude of ca. 900 m above sea level.</p><fig id="F3" position="float" orientation="portrait"><object-id xmlns:xlink="http://www.w3.org/1999/xlink" content-type="doi" xlink:type="simple">10.3897/phytokeys.213.96203.figure3</object-id><object-id xmlns:xlink="http://www.w3.org/1999/xlink" content-type="arpha" xlink:type="simple">05A8C69F-750F-5776-B65C-63CA0E32A854</object-id><label>Figure 3.</label><caption><p>Distribution of <italic><tp:taxon-name><tp:taxon-name-part taxon-name-part-type="genus" reg="Artemisia">Artemisia</tp:taxon-name-part><tp:taxon-name-part taxon-name-part-type="species" reg="calcicola">calcicola</tp:taxon-name-part></tp:taxon-name></italic> sp. nov. (black circle).</p></caption><graphic xmlns:xlink="http://www.w3.org/1999/xlink" xlink:href="phytokeys-213-161_article-96203__-g003.jpg" position="float" orientation="portrait" xlink:type="simple" id="oo_770493.jpg"><uri content-type="original_file" xlink:type="simple">https://binary.pensoft.net/fig/770493</uri></graphic></fig></tp:treatment-sec><tp:treatment-sec sec-type="etymology" id="SECID0EACAE"><title>Etymology.</title><p>Latin <italic>calcis</italic>, genitive singular of <italic>calx</italic>, limestone, and <italic>cola</italic>, <italic>dweller</italic>, alluding to habitat on calcareous cliffs.</p></tp:treatment-sec><tp:treatment-sec sec-type="phenology" id="SECID0EOCAE"><title>Phenology.</title><p>Flowering from October to November; fruiting from November to December.</p></tp:treatment-sec><tp:treatment-sec sec-type="Vernacular name" id="SECID0ETCAE"><title>Vernacular name.</title><p>灰岩蒿 (Chinese pinyin: huī yán hāo).</p></tp:treatment-sec><tp:treatment-sec sec-type="conservation status" id="SECID0EYCAE"><title>Conservation status.</title><p><italic><tp:taxon-name><tp:taxon-name-part taxon-name-part-type="genus" reg="Artemisia">Artemisia</tp:taxon-name-part><tp:taxon-name-part taxon-name-part-type="species" reg="calcicola">calcicola</tp:taxon-name-part></tp:taxon-name></italic> is currently known only from its type locality, i.e. Yuntai Shan in Shibing, Guizhou, southwestern China. The single population we discovered consists of no more than 20 individuals. Before acquiring adequate information to make a conclusive assessment of its risk of endangerment, the conservation status of <italic><tp:taxon-name><tp:taxon-name-part taxon-name-part-type="genus" reg="Artemisia">A.</tp:taxon-name-part><tp:taxon-name-part taxon-name-part-type="species" reg="calcicola">calcicola</tp:taxon-name-part></tp:taxon-name></italic> is here recommended as “Data Deficient (<abbrev xmlns:xlink="http://www.w3.org/1999/xlink" xlink:title="Data Deficient" id="ABBRID0EUDAE" xlink:type="simple">DD</abbrev>)” (IUCN 2019).</p></tp:treatment-sec><tp:treatment-sec sec-type="notes" id="SECID0EYDAE"><title>Notes.</title><p>In <tp:taxon-name><tp:taxon-name-part taxon-name-part-type="genus" reg="Artemisia">Artemisia</tp:taxon-name-part><tp:taxon-name-part taxon-name-part-type="infraspecific-rank">subg.</tp:taxon-name-part><tp:taxon-name-part taxon-name-part-type="subgenus" reg="Artemisia">Artemisia</tp:taxon-name-part></tp:taxon-name>, <italic><tp:taxon-name><tp:taxon-name-part taxon-name-part-type="genus" reg="Artemisia">A.</tp:taxon-name-part><tp:taxon-name-part taxon-name-part-type="species" reg="calcicola">calcicola</tp:taxon-name-part></tp:taxon-name></italic> is also somewhat similar to <italic><tp:taxon-name><tp:taxon-name-part taxon-name-part-type="genus" reg="Artemisia">A.</tp:taxon-name-part><tp:taxon-name-part taxon-name-part-type="species" reg="lancea">lancea</tp:taxon-name-part></tp:taxon-name></italic> Vaniot, a species widely distributed in China, India, Japan, Korea, and Russia, particularly in the narrowly ellipsoid involucres. However, <italic><tp:taxon-name><tp:taxon-name-part taxon-name-part-type="genus" reg="Artemisia">A.</tp:taxon-name-part><tp:taxon-name-part taxon-name-part-type="species" reg="calcicola">calcicola</tp:taxon-name-part></tp:taxon-name></italic> differs remarkably from <italic><tp:taxon-name><tp:taxon-name-part taxon-name-part-type="genus" reg="Artemisia">A.</tp:taxon-name-part><tp:taxon-name-part taxon-name-part-type="species" reg="lancea">lancea</tp:taxon-name-part></tp:taxon-name></italic> by an array of characters, including the arachnoid-tomentose (vs. glabrescent or sparsely arachnoid) stems, (2- or) 3-pinnatipartite (vs. 1-pinnatisect to 3-partite, or undivided), arachnoid-tomentose (vs. adaxially sparsely arachnoid, abaxially densely tomentose) stem leaves, and elliptic or ovate (linear-lanceolate or linear if divided) leaf segments.</p></tp:treatment-sec><tp:treatment-sec><!--Section generated to contain objects referenced in tp:taxon-treatment.--><fig id="F1" position="float" orientation="portrait"><object-id xmlns:xlink="http://www.w3.org/1999/xlink" content-type="doi" xlink:type="simple">10.3897/phytokeys.213.96203.figure1</object-id><object-id xmlns:xlink="http://www.w3.org/1999/xlink" content-type="arpha" xlink:type="simple">F6B07A83-5EE0-57C0-BF9B-8DD0110B3EAB</object-id><label>Figure 1.</label><caption><p><italic><tp:taxon-name><tp:taxon-name-part taxon-name-part-type="genus" reg="Artemisia">Artemisia</tp:taxon-name-part><tp:taxon-name-part taxon-name-part-type="species" reg="calcicola">calcicola</tp:taxon-name-part></tp:taxon-name></italic> sp. nov. <bold>A</bold> habitat and habit <bold>B</bold> leaf rosette of a vegetative branch <bold>C</bold> portion of stem <bold>D</bold> leaves <bold>E</bold> adaxial side of leaf <bold>F</bold> abaxial side of leaf <bold>G</bold> portion of synflorescence <bold>H</bold> capitula <bold>I</bold> phyllaries (abaxial side) <bold>J</bold> receptacle <bold>K</bold> marginal female florets <bold>L</bold> disk florets. All photographs by Long Wang.</p></caption><graphic xmlns:xlink="http://www.w3.org/1999/xlink" xlink:href="phytokeys-213-161_article-96203__-g001.jpg" position="float" orientation="portrait" xlink:type="simple" id="oo_770491.jpg"><uri content-type="original_file" xlink:type="simple">https://binary.pensoft.net/fig/770491</uri></graphic></fig><table-wrap id="T1" position="float" orientation="portrait"><label>Table 1.</label><caption><p>Morphological comparison between <italic><tp:taxon-name><tp:taxon-name-part taxon-name-part-type="genus" reg="Artemisia">Artemisia</tp:taxon-name-part><tp:taxon-name-part taxon-name-part-type="species" reg="annua">annua</tp:taxon-name-part></tp:taxon-name></italic> and <italic><tp:taxon-name><tp:taxon-name-part taxon-name-part-type="genus" reg="Artemisia">A.</tp:taxon-name-part><tp:taxon-name-part taxon-name-part-type="species" reg="calcicola">calcicola</tp:taxon-name-part></tp:taxon-name></italic> sp. nov.</p></caption><table id="TID0EZOAE" rules="all"><tbody><tr><th rowspan="1" colspan="1"/><th rowspan="1" colspan="1">
                <italic>
                  <tp:taxon-name><tp:taxon-name-part taxon-name-part-type="genus" reg="Artemisia">A.</tp:taxon-name-part><tp:taxon-name-part taxon-name-part-type="species" reg="annua">annua</tp:taxon-name-part></tp:taxon-name>
                </italic>
              </th><th rowspan="1" colspan="1">
                <italic>
                  <tp:taxon-name><tp:taxon-name-part taxon-name-part-type="genus" reg="Artemisia">A.</tp:taxon-name-part><tp:taxon-name-part taxon-name-part-type="species" reg="calcicola">calcicola</tp:taxon-name-part></tp:taxon-name>
                </italic>
              </th></tr><tr><td rowspan="1" colspan="1">Duration</td><td rowspan="1" colspan="1">Annual</td><td rowspan="1" colspan="1">perennial</td></tr><tr><td rowspan="1" colspan="1">Stem</td><td rowspan="1" colspan="1">glabrous, sparsely pubescent</td><td rowspan="1" colspan="1">arachnoid-tomentose</td></tr><tr><td rowspan="1" colspan="1">Leaf</td><td rowspan="1" colspan="1">glabrous, sparsely pubescent; middle stem leaves 3 (or 4)-pinnatipartite; segments 5–8 (−10) pairs</td><td rowspan="1" colspan="1">arachnoid-tomentose; middle stem leaves (2- or) 3-pinnatipartite; segments 3–6 pairs</td></tr><tr><td rowspan="1" colspan="1">Capitulum</td><td rowspan="1" colspan="1">shortly pedunculate</td><td rowspan="1" colspan="1">sessile or subsessile</td></tr><tr><td rowspan="1" colspan="1">Involucre</td><td rowspan="1" colspan="1">globose to hemispheric; 1.5–2.5 mm in diameter</td><td rowspan="1" colspan="1">narrowly ellipsoid; 0.9–1.3 mm in diameter</td></tr><tr><td rowspan="1" colspan="1">Marginal female floret</td><td rowspan="1" colspan="1">10–20</td><td rowspan="1" colspan="1">4–6</td></tr><tr><td rowspan="1" colspan="1">Disk floret</td><td rowspan="1" colspan="1">10–30; corolla yellow or dark yellow</td><td rowspan="1" colspan="1">7–9; corolla creamy yellow</td></tr></tbody></table></table-wrap></tp:treatment-sec></tp:taxon-treatment>
